# Supplementary material for: Selected miRNA and Psoriasis—Cardiovascular Disease (CVD)—Overweight/Obesity Network—A Pilot Study
Source: Int J Mol Sci. 2023 Sep 10;24(18):13916. doi: 10.3390/ijms241813916 (PMC10530775; doi:10.3390/ijms241813916)
Supplement: Supplementary file 1 [file ijms-24-13916-s001.zip]

Archive with 1 entries (1 files):
- ijms-2568522-supplementary.pdf
